# Supplementary material for: Two new species of Neoperla (Plecoptera, Perlidae) from China
Source: Zookeys. 2013 Apr 16;(290):21–30. doi: 10.3897/zookeys.290.4568 (PMC3677292; doi:10.3897/zookeys.290.4568)
Supplement: XML Treatment for Neoperla furcostyla [file zookeys.290.4568-treatment1.xml]

<!DOCTYPE tp:taxon-treatment
  PUBLIC "-//TaxonX//DTD Taxonomic Treatment Publishing DTD v0 20100105//EN" "tax-treatment-NSO.dtd">
<tp:taxon-treatment xmlns:tp="http://www.plazi.org/taxpub"><tp:treatment-meta><mixed-citation publication-type="journal"><person-group><name><surname>Wei-Hai</surname><given-names>Li</given-names></name><name><surname>Guo-Quan</surname><given-names>Wang</given-names></name><name><surname>Xue-Feng</surname><given-names>Qin</given-names></name></person-group><article-title>Two new species of 
                    <italic>Neoperla</italic> (Plecoptera, Perlidae) from China</article-title><source>Zookeys</source><day>16</day><month>4</month><year>2013</year><volume>2013</volume><issue>290</issue><fpage>21</fpage><lpage>30</lpage><pub-id pub-id-type="doi">10.3897/zookeys.290.4568</pub-id></mixed-citation></tp:treatment-meta><tp:nomenclature><tp:taxon-name>
                        <tp:taxon-name-part taxon-name-part-type="genus">Neoperla</tp:taxon-name-part>
                        <tp:taxon-name-part taxon-name-part-type="species">furcostyla</tp:taxon-name-part>
                    <object-id xmlns:xlink="http://www.w3.org/1999/xlink" xlink:type="simple">urn:lsid:zoobank.org:act:757404FC-9474-4C97-AAF2-36DB91DB9525</object-id>
								<object-id xmlns:xlink="http://www.w3.org/1999/xlink" xlink:type="simple">http://species-id.net/wiki/Neoperla_furcostyla</object-id>
								</tp:taxon-name><tp:taxon-authority>Li &amp; Qin</tp:taxon-authority><tp:taxon-status xmlns:xlink="http://www.w3.org/1999/xlink" xlink:type="simple">sp. n.</tp:taxon-status><xref ref-type="fig" rid="F1">Figs 1</xref><xref ref-type="fig" rid="F2">- 2</xref></tp:nomenclature><tp:treatment-sec sec-type="Type material"><title>Type material.</title><p>Holotype: male, China: Guangxi autonomous region, Nanning City, Wuming County, Mt. Damingshan, <named-content xmlns:xlink="http://www.w3.org/1999/xlink" content-type="dwc:verbatimCoordinates" xlink:type="simple">23.4047N, 108.4772E</named-content>, 9 Aug. 2011, Zhang Ting–Ting. Paratypes: 5 males, same data as holotype.</p></tp:treatment-sec><tp:treatment-sec sec-type="Description"><title>Description.</title><p><bold>Male</bold>. Forewing length 16.6<bold>–</bold>16.9 mm. General body color brownish. Distance between ocelli about as wide as diameter of ocellus. Head slightly wider than pronotum, lateral margins and M-line pale, a large medial portion brown with area between ocelli and a triangular patch on frons darker (<xref ref-type="fig" rid="F1">Fig. 1A</xref>); compound eyes dark; antennae brown. Pronotum pale brown with medial portion brown (<xref ref-type="fig" rid="F1">Fig. 1A</xref>); wing membrane subhyaline, veins brown; legs evenly brown. Abdomen brown, hemiterga darker.</p><fig id="F1" position="float" orientation="portrait"><label>Figure 1.</label><caption><p><italic><tp:taxon-name>Neoperla furcostyla</tp:taxon-name></italic> Li and Qin,sp. n. (male). <bold>A</bold> Head and pronotum, dorsal view <bold>B</bold> Terminalia, dorsal view <bold>C</bold> Aedeagus, lateral view.</p></caption><graphic xmlns:xlink="http://www.w3.org/1999/xlink" xlink:href="ZooKeys-290-021-g001.jpg" position="float" orientation="portrait" xlink:type="simple"/></fig><fig id="F2" position="float" orientation="portrait"><label>Figure 2.</label><caption><p><bold>A–C</bold> <italic><tp:taxon-name>Neoperla furcostyla</tp:taxon-name></italic> Li and Qin,sp. n. (male). <bold>A</bold> Terminalia, dorsal view <bold>B</bold> Aedeagus, lateral view <bold>C</bold> Aedeagus of <italic><tp:taxon-name>Neoperla forcipata</tp:taxon-name></italic> Yang and Yang, lateral view.</p></caption><graphic xmlns:xlink="http://www.w3.org/1999/xlink" xlink:href="ZooKeys-290-021-g002.jpg" position="float" orientation="portrait" xlink:type="simple"/></fig></tp:treatment-sec><tp:treatment-sec sec-type="Terminalia"><title>Terminalia.</title><p>Tergum 7 process forming a sclerotized, upraised plateau, covered with many small sensilla basiconica (<xref ref-type="fig" rid="F1">Figs 1B</xref>, <xref ref-type="fig" rid="F2">2A</xref>). Tergum 8 with a recurved quadrate process bearing small spines at distal margin. Tergum 9 without sensilla patches. Hemitergal processes of tergum 10 short and slightly curved (<xref ref-type="fig" rid="F1">Figs 1B</xref>, <xref ref-type="fig" rid="F2">2A</xref>). Aedeagal tube very long and almost straight, but bearing a pale bifurcate structure with common stem located subapically (<xref ref-type="fig" rid="F1">Figs 1C</xref>, <xref ref-type="fig" rid="F2">2B</xref>); dorsal surface heavily sclerotized and membraneous areas on ventral surface gradually enlarged toward tip of the tube. Aedeagal sac very short, about one fifth as long as tube, triangular in shape; with granules around sac apex and several dorsoapical spines and patch of smaller ventroapical spines (<xref ref-type="fig" rid="F2">Fig. 2B</xref>).</p></tp:treatment-sec><tp:treatment-sec sec-type="Female"><title>Female.</title><p>Unknown.</p></tp:treatment-sec><tp:treatment-sec sec-type="Etymology"><title>Etymology.</title><p>The specific epithet refers to the subapical forkof the aedeagal tube.</p></tp:treatment-sec><tp:treatment-sec sec-type="Distribution"><title>Distribution.</title><p>China (Guangxi).</p><p><bold>Diagnosis.</bold>The male of <italic><tp:taxon-name>Neoperla furcostyla</tp:taxon-name></italic> is characterized by an elongate, almost straight aedeagal tube bearing a subapical fork with common stem. The aedeagal sac is triangular in shape and barely one fifth as long as tube; several dorsoapical spines and patch of <!--PageBreak--><!--PageBreak-->smaller ventroapical spines are present at apex (<xref ref-type="fig" rid="F1">Figs 1C</xref>, <xref ref-type="fig" rid="F2">2B</xref>). The type of the aedeagus of the new species is also found in <italic><tp:taxon-name>Neoperla forcipata</tp:taxon-name></italic> Yang &amp; Yang, 1992 known from Mt. Wulingshan of Hunan Province of China, but the aedeagus of this species is different. In <italic><tp:taxon-name>Neoperla forcipata</tp:taxon-name></italic> (<xref ref-type="fig" rid="F2">Fig. 2C</xref>), the aedeagal tube is more robust and has an obtuse curve <!--PageBreak-->near the subapical fork, and the fork is much larger than that of <italic><tp:taxon-name>Neoperla furcostyla</tp:taxon-name></italic>. The sac of <italic><tp:taxon-name>Neoperla forcipata</tp:taxon-name></italic> though not everted, has an evident lateral flap subapically that is absent on the sac found in <italic><tp:taxon-name>Neoperla furcostyla</tp:taxon-name></italic>. The new species is assigned to the Diehli subgroup of the Montivaga species group (<xref ref-type="bibr" rid="B34">Zwick 1983</xref>).</p></tp:treatment-sec><tp:treatment-sec sec-type="Notes"><title>Notes.</title><p>The holotype of <italic><tp:taxon-name>Neoperla forcipata</tp:taxon-name></italic> Yang and Yang is apparently damaged at the base of the aedeagal tube, very possibly due to an overlooking of this elongate type of tube during the course of dissection. In this case, it is safe to cut the abdominal at the fifth or preceding segments in order to keep this kind of tube intact after dissection.</p></tp:treatment-sec><ref-list><ref id="B34"><mixed-citation xmlns:xlink="http://www.w3.org/1999/xlink" xlink:type="simple"><person-group><name name-style="western"><surname>Zwick</surname><given-names>P</given-names></name></person-group> (<year>1983</year>)<article-title> The <italic>Neoperla</italic> of Sumatra and Java (Indonesia) (Plecoptera: Perlidae).</article-title><source>Spixiana </source><volume>6</volume>: <fpage>167</fpage>-<lpage>204</lpage>.</mixed-citation></ref></ref-list></tp:taxon-treatment>
