# Supplementary material for: Two new species of Neoperla (Plecoptera, Perlidae) from China
Source: Zookeys. 2013 Apr 16;(290):21–30. doi: 10.3897/zookeys.290.4568 (PMC3677292; doi:10.3897/zookeys.290.4568)
Supplement: XML Treatment for Neoperla similidella [file zookeys.290.4568-treatment2.xml]

<!DOCTYPE tp:taxon-treatment
  PUBLIC "-//TaxonX//DTD Taxonomic Treatment Publishing DTD v0 20100105//EN" "tax-treatment-NSO.dtd">
<tp:taxon-treatment xmlns:tp="http://www.plazi.org/taxpub"><tp:treatment-meta><mixed-citation publication-type="journal"><person-group><name><surname>Wei-Hai</surname><given-names>Li</given-names></name><name><surname>Guo-Quan</surname><given-names>Wang</given-names></name><name><surname>Xue-Feng</surname><given-names>Qin</given-names></name></person-group><article-title>Two new species of 
                    <italic>Neoperla</italic> (Plecoptera, Perlidae) from China</article-title><source>Zookeys</source><day>16</day><month>4</month><year>2013</year><volume>2013</volume><issue>290</issue><fpage>21</fpage><lpage>30</lpage><pub-id pub-id-type="doi">10.3897/zookeys.290.4568</pub-id></mixed-citation></tp:treatment-meta><tp:nomenclature><tp:taxon-name>
                        <tp:taxon-name-part taxon-name-part-type="genus">Neoperla</tp:taxon-name-part>
                        <tp:taxon-name-part taxon-name-part-type="species">similidella</tp:taxon-name-part>
                    <object-id xmlns:xlink="http://www.w3.org/1999/xlink" xlink:type="simple">urn:lsid:zoobank.org:act:2549F9C7-9FEF-4BF6-B044-783CA798F6F5</object-id>
								<object-id xmlns:xlink="http://www.w3.org/1999/xlink" xlink:type="simple">http://species-id.net/wiki/Neoperla_similidella</object-id>
								</tp:taxon-name><tp:taxon-authority>Li &amp; Wang</tp:taxon-authority><tp:taxon-status xmlns:xlink="http://www.w3.org/1999/xlink" xlink:type="simple">sp. n.</tp:taxon-status><xref ref-type="fig" rid="F3">Figs 3</xref><xref ref-type="fig" rid="F4">- 4</xref></tp:nomenclature><tp:treatment-sec sec-type="Type material"><title>Type material.</title><p>Holotype: male, China: Fujian Province, Mt. Wuyishan, Kekao Station, 735 m, <named-content xmlns:xlink="http://www.w3.org/1999/xlink" content-type="dwc:verbatimCoordinates" xlink:type="simple">27.7478N, 117.6831E</named-content>, light trap, 12 Jul. 2009, Shi Li and Liu Xiao-Yan. Paratypes: 2 males, same data as holotype.</p></tp:treatment-sec><tp:treatment-sec sec-type="Description"><title>Description.</title><p><bold>Male</bold>. Forewing length 12.6–12.8. General body color dark brown. Distance between ocelli ca. 1.5X as wide as diameter of ocellus. Head slightly wider than pronotum, with a large black ocellar patch barely touching the compound eyes and a black trapezoidal patch on frons (<xref ref-type="fig" rid="F3">Fig. 3A</xref>); compound eyes dark; antennae dark brown. Pronotum dark brown with pale brown to brown lateral margins (<xref ref-type="fig" rid="F3">Fig. 3A</xref>); wing membrane pale brown, veins dark; legs yellow, basal third of tibiae darker. Abdomen dark brown, terminalia darker. Cerci dark except 1<sup>st</sup> segment brown.</p><fig id="F3" position="float" orientation="portrait"><label>Figure 3.</label><caption><p><italic><tp:taxon-name>Neoperla similidella</tp:taxon-name></italic> Li and Wang, sp. n. (male). <bold>A</bold> Head and pronotum, dorsal view <bold>B</bold> Terminalia, dorsal view <bold>C</bold> Aedeagus before eversion, lateral view <bold>D</bold> Aedeagus, lateral view <bold>E</bold> Aedeagal sac, dorsal view.</p></caption><graphic xmlns:xlink="http://www.w3.org/1999/xlink" xlink:href="ZooKeys-290-021-g003.jpg" position="float" orientation="portrait" xlink:type="simple"/></fig><fig id="F4" position="float" orientation="portrait"><label>Figure 4.</label><caption><p><italic><tp:taxon-name>Neoperla similidella</tp:taxon-name></italic> Li and Wang, sp. n. (male). <bold>A</bold> Aedeagal sac, dorsal view <bold>B</bold> Aedeagal sac, ventral view <bold>C</bold> Aedeagus, lateral view <bold>D</bold> Terminalia, dorsal view.</p></caption><graphic xmlns:xlink="http://www.w3.org/1999/xlink" xlink:href="ZooKeys-290-021-g004.jpg" position="float" orientation="portrait" xlink:type="simple"/></fig></tp:treatment-sec><tp:treatment-sec sec-type="Terminalia"><title>Terminalia.</title><p>Process of tergum 7 large, rounded and upraised, mostly covered with sparse sensilla basiconica but margined with denser sensilla basiconica patches (<xref ref-type="fig" rid="F3">Fig. 3B</xref>). Tergum 8 with an upcurved tongue-shaped process, fringed with small distal spines. Tergum 9 without sensilla patches. Hemitergal processes of tergum 10 slightly curved medially (<xref ref-type="fig" rid="F3">Figs 3B</xref>, <xref ref-type="fig" rid="F4">4D</xref>). Aedeagal tube darkly sclerotized, slender and mostly straight but with a gradual dorsoapical curve, dorsal surface heavily sclerotized, with many spinules on dorsal surface (<xref ref-type="fig" rid="F3">Fig. 3C</xref>). Aedeagal sac about half as long as tube and gradually curved ventrad; along dorsoapical surface with a patch of small and median sized spines, and two rows of large stout spines apically (ca. 7 spines) (<xref ref-type="fig" rid="F3">Figs 3E</xref>, <xref ref-type="fig" rid="F4">4A</xref>); mostly ventral and lateral surfaces of apical half of sac with small spines (<xref ref-type="fig" rid="F3">Figs 3D</xref>, <xref ref-type="fig" rid="F4">4C</xref>); apex of the sac with several medium sized spines (<xref ref-type="fig" rid="F4">Figs 4B</xref>).</p></tp:treatment-sec><tp:treatment-sec sec-type="Female"><title>Female.</title><p>Unknown.</p></tp:treatment-sec><tp:treatment-sec sec-type="Etymology"><title>Etymology.</title><p>The specific epithet refers to the great similarity to the species <italic><tp:taxon-name>Neoperla idella</tp:taxon-name></italic> Stark &amp; Sivec, 2008.</p></tp:treatment-sec><tp:treatment-sec sec-type="Distribution"><title>Distribution.</title><p>China (Fujian Province).</p></tp:treatment-sec><tp:treatment-sec sec-type="Diagnosis"><title>Diagnosis.</title><p>This species is characterized by its dark body color and the head with a large black ocellar patch barely touching the compound eyes and a black trapezoidal patch on frons. The aedeagal sac has a patch of small and medium sized spines, and two <!--PageBreak-->rows of large stout spines that range from mid length to the apex of the dorsal surface (ca. 7); ventral and lateral surfaces of the apical half of the sac have small spines and the apex of the sac has several medium-sized spines. The aedeagus of the new species <!--PageBreak--><!--PageBreak-->is very similar to that of <italic><tp:taxon-name>Neoperla idella</tp:taxon-name></italic>, however in that species the aedeagal tube lacks a subtle dorsoapical curve and the sac is more strongly curved ventrad (<xref ref-type="bibr" rid="B19">Stark and Sivec 2008</xref>, figs 36–37). In addition, the aedeagal sac of <italic><tp:taxon-name>Neoperla idella</tp:taxon-name></italic> lacks a ventroapical patch of small spines and also lacks medium sized spines. Both species bear similar patches of large spines on the dorsoapical margin of the sac but in the new species the ventrolateral patch of small and medium spines is located nearer the sac apex than in <italic><tp:taxon-name>Neoperla idella</tp:taxon-name></italic>.</p></tp:treatment-sec><ref-list><ref id="B19"><mixed-citation xmlns:xlink="http://www.w3.org/1999/xlink" xlink:type="simple"><person-group><name name-style="western"><surname>Stark</surname><given-names>BP</given-names></name><name name-style="western"><surname>Sivec</surname><given-names>I</given-names></name></person-group> (<year>2008</year>)<article-title> New species and records of <italic>Neoperla</italic> (Plecoptera: Perlidae) from Vietnam.</article-title><source>Illiesia </source><volume>4</volume>: <fpage>19</fpage>-<lpage>54</lpage>.</mixed-citation></ref></ref-list></tp:taxon-treatment>
